# Supplementary material for: CDKN2AIPNL: a potential pan-cancer biomarker
Source: Front Genet. 2026 Jan 21;16:1588292. doi: 10.3389/fgene.2025.1588292 (PMC12867337; doi:10.3389/fgene.2025.1588292)
Supplement: Supplementary file 2 [file Table1.xlsx]

## Sheet: Stable1
Supplementary Table 1. CDKN2AIPNL genetic alteration types in TCGA datasets from cBioportal.
Cancer Study	Protein Change	Alteration Type	Alteration Frequency
Bladder Urothelial Carcinoma (TCGA, PanCancer Atlas)	E97Q	Missense_Mutation	0.47
Uterine Corpus Endometrial Carcinoma (TCGA, PanCancer Atlas)	P49S	Missense_Mutation	0.47
Kidney Renal Clear Cell Carcinoma (TCGA, PanCancer Atlas)	R46C	Missense_Mutation	0.32
Uterine Corpus Endometrial Carcinoma (TCGA, PanCancer Atlas)	E42D	Missense_Mutation	0.3
Bladder Urothelial Carcinoma (TCGA, PanCancer Atlas)	Y30Tfs*48	Frame_Shift_Del	0.18
Uterine Corpus Endometrial Carcinoma (TCGA, PanCancer Atlas)	X113_splice	Splice_Site	0.15
Bladder Urothelial Carcinoma (TCGA, PanCancer Atlas)	S31*	Nonsense_Mutation	0.14
Bladder Urothelial Carcinoma (TCGA, PanCancer Atlas)	D87N	Missense_Mutation	0.09
Adrenocortical Carcinoma (TCGA, PanCancer Atlas)	L85V	Missense_Mutation	0.08
Prostate Adenocarcinoma (TCGA, PanCancer Atlas)	R40C	Missense_Mutation	0.08

## Sheet: Stable2
Supplementary Table 2. C1ORF112 genetic mutations summary in TCGA datasets from cBioportal.
Study	Sample ID	Protein Change	Mutation Type	Variant Type	Ref	Var	HGVSg
Adrenocortical Carcinoma (TCGA, PanCancer Atlas)	TCGA-OR-A5LL-01	L85V	Missense_Mutation	SNP	G	C	5:g.133745680G>C
Bladder Urothelial Carcinoma (TCGA, PanCancer Atlas)	TCGA-DK-A2I4-01	S31*	Nonsense_Mutation	SNP	G	C	5:g.133747454G>C
Bladder Urothelial Carcinoma (TCGA, PanCancer Atlas)	TCGA-BT-A42F-01	D87N	Missense_Mutation	SNP	C	T	5:g.133745674C>T
Bladder Urothelial Carcinoma (TCGA, PanCancer Atlas)	TCGA-K4-A6MB-01	E97Q	Missense_Mutation	SNP	C	G	5:g.133745644C>G
Bladder Urothelial Carcinoma (TCGA, PanCancer Atlas)	TCGA-FD-A43N-01	Y30Tfs*48	Frame_Shift_Del	DEL	G	-	5:g.133747459del
Prostate Adenocarcinoma (TCGA, PanCancer Atlas)	TCGA-CH-5771-01	R40C	Missense_Mutation	SNP	G	A	5:g.133747428G>A
Kidney Renal Clear Cell Carcinoma (TCGA, PanCancer Atlas)	TCGA-B0-5100-01	R46C	Missense_Mutation	SNP	G	A	5:g.133747410G>A
Uterine Corpus Endometrial Carcinoma (TCGA, PanCancer Atlas)	TCGA-AP-A059-01	X113_splice	Splice_Site	SNP	A	G	5:g.133745592A>G
Uterine Corpus Endometrial Carcinoma (TCGA, PanCancer Atlas)	TCGA-AX-A2HC-01	P49S	Missense_Mutation	SNP	G	A	5:g.133747401G>A
Uterine Corpus Endometrial Carcinoma (TCGA, PanCancer Atlas)	TCGA-EO-A3AV-01	E42D	Missense_Mutation	SNP	T	G	5:g.133747420T>G

## Sheet: Stable3
Supplementary Table 3. Survival analysis based on CDKN2AIPNL amlified Prostate Adenocarcinoma patients and other Prostate Adenocarcinoma patients.
Survival Type	Number of Patients	patients in Altered group	patients in Unaltered group	p-Value	q-Value
Overall	489	6	483	2.137e-06	8.546e-06
Disease Free	332	5	327	0.108	0.216
Progression Free	489	6	483	0.709	0.892
Disease-specific	488	6	482	0.892	0.892

## Sheet: Stable4
Supplementary Table 4. Survival analysis based on CDKN2AIPNL amlified Bladder Urothelial Carcinoma patients and other Bladder Urothelial Carcinoma patients.
Survival Type	Number of Patients	patients in Altered group	patients in Unaltered group	p-Value	q-Value
Overall	405	6	399	0.0377	0.151
Disease-specific	391	6	385	0.0814	0.163
Progression Free	406	6	400	0.137	0.183
Disease Free	187	1	186	0.481	0.481

## Sheet: Stable5
Supplementary Table 5.Top 100 genes with similar expression pattern to CDKN2AIPNL gene from all tumor types of TCGA datasets by GEPIA2.
Gene Symbol	Gene ID	Pearson Correlation Coefficient
RPL26L1	ENSG00000037241.7	0.6
BNIP1	ENSG00000113734.17	0.6
PFDN1	ENSG00000113068.9	0.59
TBCA	ENSG00000171530.13	0.59
PARK7	ENSG00000116288.12	0.59
NDUFA2	ENSG00000131495.8	0.58
ELP6	ENSG00000163832.15	0.56
TTC1	ENSG00000113312.10	0.56
ZNHIT3	ENSG00000273611.4	0.56
PAIP2	ENSG00000120727.12	0.56
SKP1	ENSG00000113558.18	0.56
MDP1	ENSG00000213920.8	0.54
DIABLO	ENSG00000184047.15	0.54
C12orf73	ENSG00000204954.9	0.54
NABP2	ENSG00000139579.12	0.54
CCT7	ENSG00000135624.15	0.53
SNRNP25	ENSG00000161981.10	0.53
MRPL22	ENSG00000082515.16	0.53
HINT1	ENSG00000169567.11	0.53
NDUFA8	ENSG00000119421.6	0.52
NUDCD2	ENSG00000170584.10	0.52
MRPS23	ENSG00000181610.12	0.52
COA1	ENSG00000106603.17	0.52
COQ5	ENSG00000110871.14	0.52
NDUFB6	ENSG00000165264.10	0.52
NFU1	ENSG00000169599.12	0.52
NHP2	ENSG00000145912.8	0.52
COPS6	ENSG00000168090.9	0.51
MRPS33	ENSG00000090263.15	0.51
UBE2D2	ENSG00000131508.15	0.51
EMC4	ENSG00000128463.12	0.51
C4orf27	ENSG00000056050.6	0.51
FKBP3	ENSG00000100442.10	0.5
TMEM9	ENSG00000116857.16	0.5
ALKBH4	ENSG00000160993.3	0.5
GTF2H5	ENSG00000272047.1	0.5
MRPS11	ENSG00000181991.15	0.5
RAD51C	ENSG00000108384.14	0.5
CDK5	ENSG00000164885.12	0.5
ZCCHC17	ENSG00000121766.14	0.5
TAF7	ENSG00000178913.7	0.5
COX7A2L	ENSG00000115944.14	0.49
UBL5	ENSG00000198258.10	0.49
NTPCR	ENSG00000135778.11	0.49
ERH	ENSG00000100632.10	0.49
GFM2	ENSG00000164347.17	0.49
PDZD11	ENSG00000120509.10	0.49
COX7C	ENSG00000127184.10	0.49
ATXN10	ENSG00000130638.15	0.49
SARNP	ENSG00000205323.8	0.49
SNAPC5	ENSG00000174446.12	0.49
ATP5O	ENSG00000241837.6	0.49
ZMAT2	ENSG00000146007.10	0.48
MRPL20	ENSG00000242485.5	0.48
ANAPC11	ENSG00000141552.17	0.48
BOD1	ENSG00000145919.10	0.48
CAMLG	ENSG00000164615.4	0.48
ATP5G2	ENSG00000135390.17	0.48
DNAJC8	ENSG00000126698.10	0.48
PMS2P1	ENSG00000078319.8	0.48
FTSJ2	ENSG00000122687.17	0.48
MRPS7	ENSG00000125445.10	0.48
NDUFAB1	ENSG00000004779.9	0.48
GPN3	ENSG00000111231.8	0.48
FUNDC1	ENSG00000069509.5	0.48
MYEOV2	ENSG00000172428.10	0.48
IK	ENSG00000113141.15	0.48
SRSF9	ENSG00000111786.8	0.48
RBX1	ENSG00000100387.8	0.48
CLPP	ENSG00000125656.8	0.47
HAX1	ENSG00000143575.14	0.47
TXNL4A	ENSG00000141759.14	0.47
COPS4	ENSG00000138663.8	0.47
TIMM10	ENSG00000134809.8	0.47
NDUFS4	ENSG00000164258.11	0.47
NDUFAF2	ENSG00000164182.10	0.47
NEDD8	ENSG00000129559.12	0.47
MRFAP1L1	ENSG00000178988.10	0.47
DPH5	ENSG00000117543.19	0.47
MATR3	ENSG00000280987.2	0.47
POLR3K	ENSG00000161980.5	0.47
C12orf43	ENSG00000157895.11	0.47
TMEM203	ENSG00000187713.6	0.47
SRP19	ENSG00000153037.12	0.47
ZCCHC10	ENSG00000155329.11	0.47
TMA7	ENSG00000232112.3	0.47
POLR2G	ENSG00000168002.11	0.47
OCIAD1	ENSG00000109180.14	0.47
SUMO1	ENSG00000116030.16	0.47
NDUFS3	ENSG00000213619.9	0.47
ZDHHC4	ENSG00000136247.14	0.47
PTCD2	ENSG00000049883.14	0.47
VBP1	ENSG00000155959.10	0.47
NDUFA13	ENSG00000186010.18	0.46
SSBP1	ENSG00000106028.10	0.46
AK6	ENSG00000085231.13	0.46
CWC27	ENSG00000153015.15	0.46
MRPS14	ENSG00000120333.4	0.46
FAM200A	ENSG00000221909.2	0.46
MRFAP1	ENSG00000179010.14	0.46

## Sheet: Stable6
Table 6 the enriched terms showed in STRING network
category	term ID	term description	observed gene count	background gene count	strength	signal	false discovery rate	matching proteins in your network (IDs)	matching proteins in your network (labels)
STRING clusters	CL:36188	Mixed, incl. Repeat of unknown function (DUF1220), and Retinal homeobox protein RAX/RAX2	3	14	2	0.57	0.0273	9606.ENSP00000377797,9606.ENSP00000417470,9606.ENSP00000499131	USP49,ZNF786,ZNF394

## Sheet: Stable7
Table 7 32 unique interactors from BioGRID
Interactor		Organism /	Aliases	Description	Evidence
		Chemical Type
XRN2		H. sapiens	RP11-227D2.1	5'-3' exoribonuclease 2	4
					2
					View
Experimental Evidence Code	Role	Dataset	Throughput	Curated By	Notes
Affinity Capture-MS	HIT	Hein MY (2015)	High	BioGRID
	HIT	Huttlin EL (2021)	High	BioGRID
	HIT	Huttlin EL (2021/pre-pub)	High	BioGRID
	BAIT	Kim M (2021)	Low	BioGRID	-
	BAIT	Li S (2014)	High	BioGRID	-
Proximity Label-MS	BAIT	Youn JY (2018)	Low	BioGRID
CCL3		H. sapiens	MIP1A, SCYA3, G0S19-1, LD78ALPHA, MIP-1-alpha	chemokine (C-C motif) ligand 3	2
					View
Experimental Evidence Code	Role	Dataset	Throughput	Curated By	Notes
Affinity Capture-MS	BAIT	Huttlin EL (2021/pre-pub)	High	BioGRID
	BAIT	Huttlin EL (2021)	High	BioGRID
MYC		H. sapiens	MYCC, MRTL, c-Myc, bHLHe39	v-myc avian myelocytomatosis viral oncogene homolog	2
					View
Experimental Evidence Code	Role	Dataset	Throughput	Curated By	Notes
Affinity Capture-MS	BAIT	Wang L (2022)	High	BioGRID
Proximity Label-MS	BAIT	Solvie D (2022)	High	BioGRID	-
AGR2		H. sapiens	AG2, GOB-4, HAG-2, XAG-2, PDIA17, HEL-S-116, UNQ515/PRO1030	anterior gradient 2	1
					View
BCAR1		H. sapiens	CAS, CAS1, CASS1, CRKAS, P130Cas, hCG_1980470	breast cancer anti-estrogen resistance 1	1
					View
BCLAF1		H. sapiens	BTF, bK211L9.1	BCL2-associated transcription factor 1	1
					View
BRD4		H. sapiens	CAP, MCAP, HUNKI, HUNK1	bromodomain containing 4	1
					View
C7ORF50		H. sapiens	YCR016W, FP15621	chromosome 7 open reading frame 50	1
					View
CBL		H. sapiens	CBL2, NSLL, RNF55, C-CBL, FRA11B	Cbl proto-oncogene, E3 ubiquitin protein ligase	1
					View
CEBPB		H. sapiens	TCF5, IL6DBP, PP9092, NF-IL6, C/EBP-beta	CCAAT/enhancer binding protein (C/EBP), beta	1
					View
CHAMP1		H. sapiens	CAMP, CHAMP, ZNF828, C13orf8	chromosome alignment maintaining phosphoprotein 1	1
					View
CTAG1A		H. sapiens	ESO1, LAGE2A	cancer/testis antigen 1A	1
					View
CTAG1B		H. sapiens	CTAG, ESO1, CT6.1, CTAG1, LAGE2B, LAGE-2, NY-ESO-1	cancer/testis antigen 1B	1
					View
CUL7		H. sapiens	3M1, dJ20C7.5, KIAA0076	cullin 7	1
					View
HDLBP		H. sapiens	VGL, HBP, PRO2900	high density lipoprotein binding protein	1
					View
IGF2BP2		H. sapiens	IMP2, IMP-2, VICKZ2	insulin-like growth factor 2 mRNA binding protein 2	1
					View
KPNA1		H. sapiens	RCH2, SRP1, IPOA5, NPI-1	karyopherin alpha 1 (importin alpha 5)	1
					View
MYCN		H. sapiens	ODED, NMYC, MODED, N-myc, bHLHe37	v-myc avian myelocytomatosis viral oncogene neuroblastoma derived homolog	1
					View
NCKAP5L		H. sapiens	FP1193, KIAA1602	NCK-associated protein 5-like	1
					View
OBSL1		H. sapiens	-	obscurin-like 1	1
					View
PLEKHA8		H. sapiens	FAPP2	pleckstrin homology domain containing, family A (phosphoinositide binding specific) member 8	1
					View
PSRC1		H. sapiens	DDA3, FP3214, RP11-297O4.2	proline/serine-rich coiled-coil 1	1
					View
PURA		H. sapiens	PUR1, PURALPHA, hCG_45299, PUR-ALPHA	purine-rich element binding protein A	1
					View
RAF1		H. sapiens	NS5, CRAF, Raf-1, c-Raf, CMD1NN	Raf-1 proto-oncogene, serine/threonine kinase	1
					View
RBM3		H. sapiens	RNPL, IS1-RNPL	RNA binding motif (RNP1, RRM) protein 3	1
					View
RPL3		H. sapiens	L3, ASC-1, TARBP-B, OK/SW-cl.32	ribosomal protein L3	1
					View
SEC16A		H. sapiens	p250, SEC16L, KIAA0310, RP11-413M3.10	SEC16 homolog A (S. cerevisiae)	1
					View
SPTB		H. sapiens	HS2, EL3, SPH2, HSPTB1	spectrin, beta, erythrocytic	1
					View
TAF12		H. sapiens	TAF2J, TAFII20	TAF12 RNA polymerase II, TATA box binding protein (TBP)-associated factor, 20kDa	1
					View
WAC		H. sapiens	Wwp4, BM-016, PRO1741, RP11-48B24.1	WW domain containing adaptor with coiled-coil	1
					View
WDYHV1		H. sapiens	C8orf32	WDYHV motif containing 1	1
					View
ZNF574		H. sapiens	FP972	zinc finger protein 574	1
					View

## Sheet: Stable8
Table8 GO cellular component (CC) from Vega
Accession	Term	Evidence	Annotation Source	Transcript IDs
GO:0005654	nucleoplasm	IBA	GO_Central (QuickGO:Q96HQ2)	OTTHUMT00000251171
GO:0005730	nucleolus	IBA	GO_Central (QuickGO:Q96HQ2)	OTTHUMT00000251171

## Sheet: Stable9
Table8 GO biological process (BP) from Vega
Accession	Term	Evidence	Annotation Source	Transcript IDs
GO:0006355	regulation of transcription, DNA-templated	IBA	GO_Central (QuickGO:Q96HQ2)	OTTHUMT00000251171
GO:0007165	signal transduction	IBA	GO_Central (QuickGO:Q96HQ2)	OTTHUMT00000251171
